# Supplementary material for: miRinGO: Prediction of Biological Processes Indirectly Targeted by Human microRNAs
Source: Noncoding RNA. 2023 Jan 22;9(1):11. doi: 10.3390/ncrna9010011 (PMC9962180; doi:10.3390/ncrna9010011)
Supplement: Supplementary file 1 [file ncrna-09-00011-s001.zip › Supplementary table S2.xlsx]

## Sheet: Supplementary table S2
Parameter	Description	Possible values
Tissue type	29 different tissues	Brain, colon, lung, ..
input miRNAs	miRBase miRNA ID	hsa-miR-9-5p
GO category	Choose the category of GO annotation	Biological process OR cellular component OR molecular function
Targeting mode	Choose mode of miRNA targeting	Direct OR indirect OR both
Percentage of TargetScan target genes	percentage of top-ranked targeted genes (sorted by TargetScan v7.2 context++ score)	[20% - 100%], step size 20%
Minimum number of genes per GO term/pathway	minimum number of genes in a GO term/pathway to be included in the results	integer value (default is 5)
Number of GO terms/pathways for visualization	Number of GO terms/pathways to be used for bar plot and word cloud	integer value (default is 10)
